# Supplementary material for: Fluvalinate-Induced Changes in MicroRNA Expression Profile of Apis mellifera ligustica Brain Tissue
Source: Front Genet. 2022 Apr 12;13:855987. doi: 10.3389/fgene.2022.855987 (PMC9039055; doi:10.3389/fgene.2022.855987)
Supplement: Supplementary file 1 [file Table2.XLSX]

## Sheet: Sheet1
Library	Clean reads	High quality	Clean tags
CK-1	9844859 (100%)	9799507 (99.5393%)	9626768 (98.2373%)
CK-2	16745909 (100%)	16451501 (98.2419%)	15597835 (94.8110%)
CK-3	17238268 (100%)	16937547 (98.2555%)	15974239 (94.3126%)
D10-1	17104564 (100%)	16790820 (98.1657%)	16309462 (97.1332%)
D10-2	15849844 (100%)	15729488 (99.2406%)	15069107 (95.8016%)
D10-3	11849682 (100%)	11804874 (99.6219%)	11516299 (97.5555%)
D20-1	12452183 (100%)	12400580 (99.5856%)	12096305 (97.5463%)
D20-2	17397147 (100%)	17215334 (98.9549%)	16907997 (98.2147%)
D20-3	11722471 (100%)	11629076 (99.2033%)	11302631 (97.1929%)
D30-1	17947348 (100%)	17616898 (98.1588%)	17053844 (96.8039%)
D30-2	17205252 (100%)	16891730 (98.1778%)	16491004 (97.6277%)
D30-3	18694375 (100%)	18478444 (98.8449%)	18109705 (98.0045%)
Sum	184051902(100%)	18174545799	176055196(96.8689%)
