# Supplementary material for: Fluvalinate-Induced Changes in MicroRNA Expression Profile of Apis mellifera ligustica Brain Tissue
Source: Front Genet. 2022 Apr 12;13:855987. doi: 10.3389/fgene.2022.855987 (PMC9039055; doi:10.3389/fgene.2022.855987)
Supplement: Supplementary file 2 [file Table3.XLSX]

## Sheet: Sheet1
Library	Detected A.mellifera known miRNA number	Detected other speceies known miRNA number	Novel miRNA number
CK-1	160	180	170
CK-2	160	224	198
CK-3	162	218	198
D10-1	161	225	183
D10-2	165	241	178
D10-3	165	202	186
D20-1	160	211	186
D20-2	163	212	201
D20-3	160	191	171
D30-1	162	269	195
D30-2	165	231	191
D30-3	167	479	191
