# Supplementary material for: Fluvalinate-Induced Changes in MicroRNA Expression Profile of Apis mellifera ligustica Brain Tissue
Source: Front Genet. 2022 Apr 12;13:855987. doi: 10.3389/fgene.2022.855987 (PMC9039055; doi:10.3389/fgene.2022.855987)
Supplement: Supplementary file 4 [file Table6.XLSX]

## Sheet: Sheet1
Key miRNA ID	Target mRNA GenBank Nucleotide Accession	GenBank Gene ID	GeneSymbol	Chromosome	Description	Gene Type	KEGG Pathway Info
ame-miR-3477-5p	XM_006570268.3	406106	Pkc	LG11	protein kinase C	protein-coding	Phototransduction - fly; Insulin resistance; Phosphatidylinositol signaling system; mTOR signaling pathway; Wnt signaling pathway
ame-miR-3477-5p	XM_016914657.2	406106	Pkc	LG11	protein kinase C	protein-coding	Phototransduction - fly; Insulin resistance; Phosphatidylinositol signaling system; mTOR signaling pathway; Wnt signaling pathway
ame-miR-3477-5p	XM_006560509.3	551691	Camkii	LG4	calcium/calmodulin-dependent protein kinase II	protein-coding	Wnt signaling pathway; Phototransduction - fly
ame-miR-3477-5p	XM_006560512.3	551691	Camkii	LG4	calcium/calmodulin-dependent protein kinase II	protein-coding	Wnt signaling pathway; Phototransduction - fly
ame-miR-3477-5p	XM_006560514.3	551691	Camkii	LG4	calcium/calmodulin-dependent protein kinase II	protein-coding	Wnt signaling pathway; Phototransduction - fly
ame-miR-3477-5p	XM_006560519.3	551691	Camkii	LG4	calcium/calmodulin-dependent protein kinase II	protein-coding	Wnt signaling pathway; Phototransduction - fly
ame-miR-3477-5p	XM_006560524.3	551691	Camkii	LG4	calcium/calmodulin-dependent protein kinase II	protein-coding	Wnt signaling pathway; Phototransduction - fly
ame-miR-3477-5p	XM_006560525.3	551691	Camkii	LG4	calcium/calmodulin-dependent protein kinase II	protein-coding	Wnt signaling pathway; Phototransduction - fly
ame-miR-3477-5p	XM_006560526.3	551691	Camkii	LG4	calcium/calmodulin-dependent protein kinase II	protein-coding	Wnt signaling pathway; Phototransduction - fly
ame-miR-3477-5p	XM_006560527.3	551691	Camkii	LG4	calcium/calmodulin-dependent protein kinase II	protein-coding	Wnt signaling pathway; Phototransduction - fly
ame-miR-3477-5p	XM_006560528.3	551691	Camkii	LG4	calcium/calmodulin-dependent protein kinase II	protein-coding	Wnt signaling pathway; Phototransduction - fly
ame-miR-3477-5p	XM_006560529.3	551691	Camkii	LG4	calcium/calmodulin-dependent protein kinase II	protein-coding	Wnt signaling pathway; Phototransduction - fly
ame-miR-3477-5p	XM_006560530.3	551691	Camkii	LG4	calcium/calmodulin-dependent protein kinase II	protein-coding	Wnt signaling pathway; Phototransduction - fly
ame-miR-3477-5p	XM_006560531.3	551691	Camkii	LG4	calcium/calmodulin-dependent protein kinase II	protein-coding	Wnt signaling pathway; Phototransduction - fly
ame-miR-3477-5p	XM_006560532.3	551691	Camkii	LG4	calcium/calmodulin-dependent protein kinase II	protein-coding	Wnt signaling pathway; Phototransduction - fly
ame-miR-3477-5p	XM_006560533.3	551691	Camkii	LG4	calcium/calmodulin-dependent protein kinase II	protein-coding	Wnt signaling pathway; Phototransduction - fly
ame-miR-3477-5p	XM_006560534.3	551691	Camkii	LG4	calcium/calmodulin-dependent protein kinase II	protein-coding	Wnt signaling pathway; Phototransduction - fly
ame-miR-3477-5p	XM_006560535.3	551691	Camkii	LG4	calcium/calmodulin-dependent protein kinase II	protein-coding	Wnt signaling pathway; Phototransduction - fly
ame-miR-3477-5p	XM_006560536.3	551691	Camkii	LG4	calcium/calmodulin-dependent protein kinase II	protein-coding	Wnt signaling pathway; Phototransduction - fly
ame-miR-3477-5p	XM_006560537.3	551691	Camkii	LG4	calcium/calmodulin-dependent protein kinase II	protein-coding	Wnt signaling pathway; Phototransduction - fly
ame-miR-3477-5p	XM_006560540.3	551691	Camkii	LG4	calcium/calmodulin-dependent protein kinase II	protein-coding	Wnt signaling pathway; Phototransduction - fly
ame-miR-3477-5p	XM_016911562.2	551691	Camkii	LG4	calcium/calmodulin-dependent protein kinase II	protein-coding	Wnt signaling pathway; Phototransduction - fly
ame-miR-3477-5p	XM_016911563.2	551691	Camkii	LG4	calcium/calmodulin-dependent protein kinase II	protein-coding	Wnt signaling pathway; Phototransduction - fly
ame-miR-3477-5p	XM_016911564.2	551691	Camkii	LG4	calcium/calmodulin-dependent protein kinase II	protein-coding	Wnt signaling pathway; Phototransduction - fly
ame-miR-3477-5p	XM_016911565.2	551691	Camkii	LG4	calcium/calmodulin-dependent protein kinase II	protein-coding	Wnt signaling pathway; Phototransduction - fly
ame-miR-3477-5p	XM_016911566.2	551691	Camkii	LG4	calcium/calmodulin-dependent protein kinase II	protein-coding	Wnt signaling pathway; Phototransduction - fly
ame-miR-3477-5p	XM_016911567.2	551691	Camkii	LG4	calcium/calmodulin-dependent protein kinase II	protein-coding	Wnt signaling pathway; Phototransduction - fly
ame-miR-3477-5p	XM_016911568.2	551691	Camkii	LG4	calcium/calmodulin-dependent protein kinase II	protein-coding	Wnt signaling pathway; Phototransduction - fly
ame-miR-3477-5p	XM_026439954.1	551691	Camkii	LG4	calcium/calmodulin-dependent protein kinase II	protein-coding	Wnt signaling pathway; Phototransduction - fly
ame-miR-3477-5p	XM_026439955.1	551691	Camkii	LG4	calcium/calmodulin-dependent protein kinase II	protein-coding	Wnt signaling pathway; Phototransduction - fly
ame-miR-3477-5p	XM_026439956.1	551691	Camkii	LG4	calcium/calmodulin-dependent protein kinase II	protein-coding	Wnt signaling pathway; Phototransduction - fly
ame-miR-3477-5p	XM_026439957.1	551691	Camkii	LG4	calcium/calmodulin-dependent protein kinase II	protein-coding	Wnt signaling pathway; Phototransduction - fly
ame-miR-3477-5p	XM_026439958.1	551691	Camkii	LG4	calcium/calmodulin-dependent protein kinase II	protein-coding	Wnt signaling pathway; Phototransduction - fly
ame-miR-3477-5p	XM_026439959.1	551691	Camkii	LG4	calcium/calmodulin-dependent protein kinase II	protein-coding	Wnt signaling pathway; Phototransduction - fly
ame-miR-3477-5p	XM_026439960.1	551691	Camkii	LG4	calcium/calmodulin-dependent protein kinase II	protein-coding	Wnt signaling pathway; Phototransduction - fly
ame-miR-3477-5p	XM_026439961.1	551691	Camkii	LG4	calcium/calmodulin-dependent protein kinase II	protein-coding	Wnt signaling pathway; Phototransduction - fly
ame-miR-3477-5p	XM_026439962.1	551691	Camkii	LG4	calcium/calmodulin-dependent protein kinase II	protein-coding	Wnt signaling pathway; Phototransduction - fly
ame-miR-3477-5p	XM_026439963.1	551691	Camkii	LG4	calcium/calmodulin-dependent protein kinase II	protein-coding	Wnt signaling pathway; Phototransduction - fly
ame-miR-3477-5p	XM_026439964.1	551691	Camkii	LG4	calcium/calmodulin-dependent protein kinase II	protein-coding	Wnt signaling pathway; Phototransduction - fly
ame-miR-3477-5p	XM_026439965.1	551691	Camkii	LG4	calcium/calmodulin-dependent protein kinase II	protein-coding	Wnt signaling pathway; Phototransduction - fly
ame-miR-3477-5p	XM_026439966.1	551691	Camkii	LG4	calcium/calmodulin-dependent protein kinase II	protein-coding	Wnt signaling pathway; Phototransduction - fly
ame-miR-3477-5p	XM_026439967.1	551691	Camkii	LG4	calcium/calmodulin-dependent protein kinase II	protein-coding	Wnt signaling pathway; Phototransduction - fly
ame-miR-3477-5p	XM_026439968.1	551691	Camkii	LG4	calcium/calmodulin-dependent protein kinase II	protein-coding	Wnt signaling pathway; Phototransduction - fly
ame-miR-3477-5p	XM_026439969.1	551691	Camkii	LG4	calcium/calmodulin-dependent protein kinase II	protein-coding	Wnt signaling pathway; Phototransduction - fly
ame-miR-3477-5p	XM_026442182.1	409631	LOC409631	LG8	transient-receptor-potential-like protein	protein-coding	Phototransduction - fly
ame-miR-3477-5p	XM_001120899.5	724997	LOC724997	LG11	protein naked cuticle homolog 2-like	protein-coding	Wnt signaling pathway
ame-miR-3477-5p	XM_003250988.4	726289	LOC726289	LG9	transcription factor AP-1	protein-coding	Wnt signaling pathway
ame-miR-3477-5p	XM_006559225.3	100576247	LOC100576247	LG10	frizzled 2	protein-coding	Wnt signaling pathway
ame-miR-3477-5p	XM_006559226.3	100576247	LOC100576247	LG10	frizzled 2	protein-coding	Wnt signaling pathway
ame-miR-3477-5p	XM_006559227.3	100576247	LOC100576247	LG10	frizzled 2	protein-coding	Wnt signaling pathway
ame-miR-3477-5p	XM_006559228.2	100576247	LOC100576247	LG10	frizzled 2	protein-coding	Wnt signaling pathway
ame-miR-3477-5p	XM_006559230.3	100576247	LOC100576247	LG10	frizzled 2	protein-coding	Wnt signaling pathway
ame-miR-3477-5p	XM_006562747.3	409050	LOC409050	LG13	segment polarity protein dishevelled homolog DVL-3	protein-coding	Wnt signaling pathway; Notch signaling pathway
ame-miR-3477-5p	XM_392577.7	409050	LOC409050	LG13	segment polarity protein dishevelled homolog DVL-3	protein-coding	Wnt signaling pathway; Notch signaling pathway
ame-miR-3477-5p	XM_394044.7	410565	LOC410565	LG14	cullin-1	protein-coding	Wnt signaling pathway; Protein processing in endoplasmic reticulum; TGF-beta signaling pathway; Ubiquitin mediated proteolysis;
ame-miR-3477-5p	NM_001011629.1	408521	Mblk-1	LG15	transcription factor mblk-1-like	protein-coding	Apoptosis - fly
ame-miR-3477-5p	XM_006563323.3	408521	Mblk-1	LG15	transcription factor mblk-1-like	protein-coding	Apoptosis - fly
ame-miR-3477-5p	XM_016916453.2	408521	Mblk-1	LG15	transcription factor mblk-1-like	protein-coding	Apoptosis - fly
ame-miR-3477-5p	XM_016916455.2	408521	Mblk-1	LG15	transcription factor mblk-1-like	protein-coding	Apoptosis - fly
ame-miR-3477-5p	XM_006558371.3	408758	E74	LG3	ecdysteroid-regulated gene E74	protein-coding	Apoptosis - fly
ame-miR-3477-5p	XM_006558372.3	408758	E74	LG3	ecdysteroid-regulated gene E74	protein-coding	Apoptosis - fly
ame-miR-3477-5p	XM_006558373.3	408758	E74	LG3	ecdysteroid-regulated gene E74	protein-coding	Apoptosis - fly
ame-miR-3477-5p	XM_006558374.3	408758	E74	LG3	ecdysteroid-regulated gene E74	protein-coding	Apoptosis - fly
ame-miR-3477-5p	XM_006558375.3	408758	E74	LG3	ecdysteroid-regulated gene E74	protein-coding	Apoptosis - fly
ame-miR-3477-5p	XM_006558376.3	408758	E74	LG3	ecdysteroid-regulated gene E74	protein-coding	Apoptosis - fly
ame-miR-3477-5p	XM_006558377.3	408758	E74	LG3	ecdysteroid-regulated gene E74	protein-coding	Apoptosis - fly
ame-miR-3477-5p	XM_006558378.3	408758	E74	LG3	ecdysteroid-regulated gene E74	protein-coding	Apoptosis - fly
ame-miR-3477-5p	XM_006558379.3	408758	E74	LG3	ecdysteroid-regulated gene E74	protein-coding	Apoptosis - fly
ame-miR-3477-5p	XM_026439308.1	408758	E74	LG3	ecdysteroid-regulated gene E74	protein-coding	Apoptosis - fly
ame-miR-3477-5p	XM_624351.6	551969	LOC551969	LG15	serine protease HTRA2, mitochondrial	protein-coding	Apoptosis - fly
ame-miR-3477-5p	XM_016912014.2	411907	LOC411907	LG4	cytoplasmic polyadenylation element-binding protein 1	protein-coding	Dorso-ventral axis formation
ame-miR-3477-5p	XM_395376.6	411907	LOC411907	LG4	cytoplasmic polyadenylation element-binding protein 1	protein-coding	Dorso-ventral axis formation
ame-miR-375-3p	XM_006560509.3	551691	Camkii	LG4	calcium/calmodulin-dependent protein kinase II	protein-coding	Wnt signaling pathway; Phototransduction - fly
ame-miR-375-3p	XM_006560512.3	551691	Camkii	LG4	calcium/calmodulin-dependent protein kinase II	protein-coding	Wnt signaling pathway; Phototransduction - fly
ame-miR-375-3p	XM_006560514.3	551691	Camkii	LG4	calcium/calmodulin-dependent protein kinase II	protein-coding	Wnt signaling pathway; Phototransduction - fly
ame-miR-375-3p	XM_006560519.3	551691	Camkii	LG4	calcium/calmodulin-dependent protein kinase II	protein-coding	Wnt signaling pathway; Phototransduction - fly
ame-miR-375-3p	XM_006560524.3	551691	Camkii	LG4	calcium/calmodulin-dependent protein kinase II	protein-coding	Wnt signaling pathway; Phototransduction - fly
ame-miR-375-3p	XM_006560525.3	551691	Camkii	LG4	calcium/calmodulin-dependent protein kinase II	protein-coding	Wnt signaling pathway; Phototransduction - fly
ame-miR-375-3p	XM_006560526.3	551691	Camkii	LG4	calcium/calmodulin-dependent protein kinase II	protein-coding	Wnt signaling pathway; Phototransduction - fly
ame-miR-375-3p	XM_006560527.3	551691	Camkii	LG4	calcium/calmodulin-dependent protein kinase II	protein-coding	Wnt signaling pathway; Phototransduction - fly
ame-miR-375-3p	XM_006560528.3	551691	Camkii	LG4	calcium/calmodulin-dependent protein kinase II	protein-coding	Wnt signaling pathway; Phototransduction - fly
ame-miR-375-3p	XM_006560529.3	551691	Camkii	LG4	calcium/calmodulin-dependent protein kinase II	protein-coding	Wnt signaling pathway; Phototransduction - fly
ame-miR-375-3p	XM_006560530.3	551691	Camkii	LG4	calcium/calmodulin-dependent protein kinase II	protein-coding	Wnt signaling pathway; Phototransduction - fly
ame-miR-375-3p	XM_006560531.3	551691	Camkii	LG4	calcium/calmodulin-dependent protein kinase II	protein-coding	Wnt signaling pathway; Phototransduction - fly
ame-miR-375-3p	XM_006560532.3	551691	Camkii	LG4	calcium/calmodulin-dependent protein kinase II	protein-coding	Wnt signaling pathway; Phototransduction - fly
ame-miR-375-3p	XM_006560533.3	551691	Camkii	LG4	calcium/calmodulin-dependent protein kinase II	protein-coding	Wnt signaling pathway; Phototransduction - fly
ame-miR-375-3p	XM_006560534.3	551691	Camkii	LG4	calcium/calmodulin-dependent protein kinase II	protein-coding	Wnt signaling pathway; Phototransduction - fly
ame-miR-375-3p	XM_006560535.3	551691	Camkii	LG4	calcium/calmodulin-dependent protein kinase II	protein-coding	Wnt signaling pathway; Phototransduction - fly
ame-miR-375-3p	XM_006560536.3	551691	Camkii	LG4	calcium/calmodulin-dependent protein kinase II	protein-coding	Wnt signaling pathway; Phototransduction - fly
ame-miR-375-3p	XM_006560537.3	551691	Camkii	LG4	calcium/calmodulin-dependent protein kinase II	protein-coding	Wnt signaling pathway; Phototransduction - fly
ame-miR-375-3p	XM_006560540.3	551691	Camkii	LG4	calcium/calmodulin-dependent protein kinase II	protein-coding	Wnt signaling pathway; Phototransduction - fly
ame-miR-375-3p	XM_016911562.2	551691	Camkii	LG4	calcium/calmodulin-dependent protein kinase II	protein-coding	Wnt signaling pathway; Phototransduction - fly
ame-miR-375-3p	XM_016911563.2	551691	Camkii	LG4	calcium/calmodulin-dependent protein kinase II	protein-coding	Wnt signaling pathway; Phototransduction - fly
ame-miR-375-3p	XM_016911564.2	551691	Camkii	LG4	calcium/calmodulin-dependent protein kinase II	protein-coding	Wnt signaling pathway; Phototransduction - fly
ame-miR-375-3p	XM_016911565.2	551691	Camkii	LG4	calcium/calmodulin-dependent protein kinase II	protein-coding	Wnt signaling pathway; Phototransduction - fly
ame-miR-375-3p	XM_016911566.2	551691	Camkii	LG4	calcium/calmodulin-dependent protein kinase II	protein-coding	Wnt signaling pathway; Phototransduction - fly
ame-miR-375-3p	XM_016911567.2	551691	Camkii	LG4	calcium/calmodulin-dependent protein kinase II	protein-coding	Wnt signaling pathway; Phototransduction - fly
ame-miR-375-3p	XM_016911568.2	551691	Camkii	LG4	calcium/calmodulin-dependent protein kinase II	protein-coding	Wnt signaling pathway; Phototransduction - fly
ame-miR-375-3p	XM_026439954.1	551691	Camkii	LG4	calcium/calmodulin-dependent protein kinase II	protein-coding	Wnt signaling pathway; Phototransduction - fly
ame-miR-375-3p	XM_026439955.1	551691	Camkii	LG4	calcium/calmodulin-dependent protein kinase II	protein-coding	Wnt signaling pathway; Phototransduction - fly
ame-miR-375-3p	XM_026439956.1	551691	Camkii	LG4	calcium/calmodulin-dependent protein kinase II	protein-coding	Wnt signaling pathway; Phototransduction - fly
ame-miR-375-3p	XM_026439957.1	551691	Camkii	LG4	calcium/calmodulin-dependent protein kinase II	protein-coding	Wnt signaling pathway; Phototransduction - fly
ame-miR-375-3p	XM_026439958.1	551691	Camkii	LG4	calcium/calmodulin-dependent protein kinase II	protein-coding	Wnt signaling pathway; Phototransduction - fly
ame-miR-375-3p	XM_026439959.1	551691	Camkii	LG4	calcium/calmodulin-dependent protein kinase II	protein-coding	Wnt signaling pathway; Phototransduction - fly
ame-miR-375-3p	XM_026439960.1	551691	Camkii	LG4	calcium/calmodulin-dependent protein kinase II	protein-coding	Wnt signaling pathway; Phototransduction - fly
ame-miR-375-3p	XM_026439961.1	551691	Camkii	LG4	calcium/calmodulin-dependent protein kinase II	protein-coding	Wnt signaling pathway; Phototransduction - fly
ame-miR-375-3p	XM_026439962.1	551691	Camkii	LG4	calcium/calmodulin-dependent protein kinase II	protein-coding	Wnt signaling pathway; Phototransduction - fly
ame-miR-375-3p	XM_026439963.1	551691	Camkii	LG4	calcium/calmodulin-dependent protein kinase II	protein-coding	Wnt signaling pathway; Phototransduction - fly
ame-miR-375-3p	XM_026439964.1	551691	Camkii	LG4	calcium/calmodulin-dependent protein kinase II	protein-coding	Wnt signaling pathway; Phototransduction - fly
ame-miR-375-3p	XM_026439965.1	551691	Camkii	LG4	calcium/calmodulin-dependent protein kinase II	protein-coding	Wnt signaling pathway; Phototransduction - fly
ame-miR-375-3p	XM_026439966.1	551691	Camkii	LG4	calcium/calmodulin-dependent protein kinase II	protein-coding	Wnt signaling pathway; Phototransduction - fly
ame-miR-375-3p	XM_026439967.1	551691	Camkii	LG4	calcium/calmodulin-dependent protein kinase II	protein-coding	Wnt signaling pathway; Phototransduction - fly
ame-miR-375-3p	XM_026439968.1	551691	Camkii	LG4	calcium/calmodulin-dependent protein kinase II	protein-coding	Wnt signaling pathway; Phototransduction - fly
ame-miR-375-3p	XM_026439969.1	551691	Camkii	LG4	calcium/calmodulin-dependent protein kinase II	protein-coding	Wnt signaling pathway; Phototransduction - fly
ame-miR-375-3p	XM_006559225.3	100576247	LOC100576247	LG10	frizzled 2	protein-coding	Wnt signaling pathway
ame-miR-375-3p	XM_006559226.3	100576247	LOC100576247	LG10	frizzled 2	protein-coding	Wnt signaling pathway
ame-miR-375-3p	XM_006559227.3	100576247	LOC100576247	LG10	frizzled 2	protein-coding	Wnt signaling pathway
ame-miR-375-3p	XM_006559228.2	100576247	LOC100576247	LG10	frizzled 2	protein-coding	Wnt signaling pathway
ame-miR-375-3p	XM_006559230.3	100576247	LOC100576247	LG10	frizzled 2	protein-coding	Wnt signaling pathway
ame-miR-375-3p	XM_006561849.3	409001	LOC409001	LG9	disheveled-associated activator of morphogenesis 1	protein-coding	Wnt signaling pathway
ame-miR-375-3p	XM_006561850.3	409001	LOC409001	LG9	disheveled-associated activator of morphogenesis 1	protein-coding	Wnt signaling pathway
ame-miR-375-3p	XM_006561851.3	409001	LOC409001	LG9	disheveled-associated activator of morphogenesis 1	protein-coding	Wnt signaling pathway
ame-miR-375-3p	XM_006561852.3	409001	LOC409001	LG9	disheveled-associated activator of morphogenesis 1	protein-coding	Wnt signaling pathway
ame-miR-375-3p	XM_006567363.3	408976	LOC408976	LG9	protein kinase shaggy	protein-coding	Wnt signaling pathway; Insulin resistance; Hedgehog signaling pathway; Circadian rhythm - fly;
ame-miR-375-3p	XM_016913901.2	408976	LOC408976	LG9	protein kinase shaggy	protein-coding	Wnt signaling pathway; Insulin resistance; Hedgehog signaling pathway; Circadian rhythm - fly;
ame-miR-375-3p	XM_026443007.1	408976	LOC408976	LG9	protein kinase shaggy	protein-coding	Wnt signaling pathway; Insulin resistance; Hedgehog signaling pathway; Circadian rhythm - fly;
ame-miR-375-3p	XM_026443008.1	408976	LOC408976	LG9	protein kinase shaggy	protein-coding	Wnt signaling pathway; Insulin resistance; Hedgehog signaling pathway; Circadian rhythm - fly;
ame-miR-375-3p	XM_026443009.1	408976	LOC408976	LG9	protein kinase shaggy	protein-coding	Wnt signaling pathway; Insulin resistance; Hedgehog signaling pathway; Circadian rhythm - fly;
ame-miR-375-3p	XM_026443010.1	408976	LOC408976	LG9	protein kinase shaggy	protein-coding	Wnt signaling pathway; Insulin resistance; Hedgehog signaling pathway; Circadian rhythm - fly;
ame-miR-375-3p	XM_026443011.1	408976	LOC408976	LG9	protein kinase shaggy	protein-coding	Wnt signaling pathway; Insulin resistance; Hedgehog signaling pathway; Circadian rhythm - fly;
ame-miR-375-3p	XM_026443012.1	408976	LOC408976	LG9	protein kinase shaggy	protein-coding	Wnt signaling pathway; Insulin resistance; Hedgehog signaling pathway; Circadian rhythm - fly;
ame-miR-375-3p	XM_026443013.1	408976	LOC408976	LG9	protein kinase shaggy	protein-coding	Wnt signaling pathway; Insulin resistance; Hedgehog signaling pathway; Circadian rhythm - fly;
ame-miR-375-3p	XM_026443014.1	408976	LOC408976	LG9	protein kinase shaggy	protein-coding	Wnt signaling pathway; Insulin resistance; Hedgehog signaling pathway; Circadian rhythm - fly;
ame-miR-375-3p	XM_026443015.1	408976	LOC408976	LG9	protein kinase shaggy	protein-coding	Wnt signaling pathway; Insulin resistance; Hedgehog signaling pathway; Circadian rhythm - fly;
ame-miR-375-3p	XM_026443016.1	408976	LOC408976	LG9	protein kinase shaggy	protein-coding	Wnt signaling pathway; Insulin resistance; Hedgehog signaling pathway; Circadian rhythm - fly;
ame-miR-375-3p	XM_026443017.1	408976	LOC408976	LG9	protein kinase shaggy	protein-coding	Wnt signaling pathway; Insulin resistance; Hedgehog signaling pathway; Circadian rhythm - fly;
ame-miR-375-3p	XM_026443018.1	408976	LOC408976	LG9	protein kinase shaggy	protein-coding	Wnt signaling pathway; Insulin resistance; Hedgehog signaling pathway; Circadian rhythm - fly;
ame-miR-375-3p	XM_026443019.1	408976	LOC408976	LG9	protein kinase shaggy	protein-coding	Wnt signaling pathway; Insulin resistance; Hedgehog signaling pathway; Circadian rhythm - fly;
ame-miR-375-3p	XM_026443020.1	408976	LOC408976	LG9	protein kinase shaggy	protein-coding	Wnt signaling pathway; Insulin resistance; Hedgehog signaling pathway; Circadian rhythm - fly;
ame-miR-375-3p	XM_026443021.1	408976	LOC408976	LG9	protein kinase shaggy	protein-coding	Wnt signaling pathway; Insulin resistance; Hedgehog signaling pathway; Circadian rhythm - fly;
ame-miR-375-3p	XM_026443022.1	408976	LOC408976	LG9	protein kinase shaggy	protein-coding	Wnt signaling pathway; Insulin resistance; Hedgehog signaling pathway; Circadian rhythm - fly;
ame-miR-375-3p	XM_026443023.1	408976	LOC408976	LG9	protein kinase shaggy	protein-coding	Wnt signaling pathway; Insulin resistance; Hedgehog signaling pathway; Circadian rhythm - fly;
ame-miR-375-3p	XM_026443024.1	408976	LOC408976	LG9	protein kinase shaggy	protein-coding	Wnt signaling pathway; Insulin resistance; Hedgehog signaling pathway; Circadian rhythm - fly;
ame-miR-375-3p	XM_026443025.1	408976	LOC408976	LG9	protein kinase shaggy	protein-coding	Wnt signaling pathway; Insulin resistance; Hedgehog signaling pathway; Circadian rhythm - fly;
ame-miR-375-3p	XM_026443026.1	408976	LOC408976	LG9	protein kinase shaggy	protein-coding	Wnt signaling pathway; Insulin resistance; Hedgehog signaling pathway; Circadian rhythm - fly;
ame-miR-375-3p	XM_006569605.3	410724	LOC410724	LG1	protein prickle	protein-coding	Wnt signaling pathway
ame-miR-375-3p	XM_006569606.3	410724	LOC410724	LG1	protein prickle	protein-coding	Wnt signaling pathway
ame-miR-375-3p	XM_006569607.3	410724	LOC410724	LG1	protein prickle	protein-coding	Wnt signaling pathway
ame-miR-375-3p	XM_006569610.3	410724	LOC410724	LG1	protein prickle	protein-coding	Wnt signaling pathway
ame-miR-375-3p	XM_006569611.3	410724	LOC410724	LG1	protein prickle	protein-coding	Wnt signaling pathway
ame-miR-375-3p	XM_026446342.1	410724	LOC410724	LG1	protein prickle	protein-coding	Wnt signaling pathway
ame-miR-375-3p	XM_394201.6	410724	LOC410724	LG1	protein prickle	protein-coding	Wnt signaling pathway
ame-miR-375-3p	XM_016911232.2	410956	LOC410956	LG3	serine/threonine-protein kinase NLK	protein-coding	Wnt signaling pathway; FoxO signaling pathway
ame-miR-375-3p	XM_394432.7	410956	LOC410956	LG3	serine/threonine-protein kinase NLK	protein-coding	Wnt signaling pathway; FoxO signaling pathway
ame-miR-375-3p	XM_026444411.1	724292	LOC724292	LG12	disks large 1 tumor suppressor protein	protein-coding	Hippo signaling pathway - fly
ame-miR-375-3p	XM_026444412.1	724292	LOC724292	LG12	disks large 1 tumor suppressor protein	protein-coding	Hippo signaling pathway - fly
ame-miR-375-3p	XM_026444414.1	724292	LOC724292	LG12	disks large 1 tumor suppressor protein	protein-coding	Hippo signaling pathway - fly
ame-miR-375-3p	XM_026444415.1	724292	LOC724292	LG12	disks large 1 tumor suppressor protein	protein-coding	Hippo signaling pathway - fly
ame-miR-375-3p	XM_026444416.1	724292	LOC724292	LG12	disks large 1 tumor suppressor protein	protein-coding	Hippo signaling pathway - fly
ame-miR-375-3p	XM_026444417.1	724292	LOC724292	LG12	disks large 1 tumor suppressor protein	protein-coding	Hippo signaling pathway - fly
ame-miR-375-3p	XM_026444418.1	724292	LOC724292	LG12	disks large 1 tumor suppressor protein	protein-coding	Hippo signaling pathway - fly
ame-miR-375-3p	XM_026444419.1	724292	LOC724292	LG12	disks large 1 tumor suppressor protein	protein-coding	Hippo signaling pathway - fly
ame-miR-375-3p	XM_026444420.1	724292	LOC724292	LG12	disks large 1 tumor suppressor protein	protein-coding	Hippo signaling pathway - fly
ame-miR-375-3p	XM_026444421.1	724292	LOC724292	LG12	disks large 1 tumor suppressor protein	protein-coding	Hippo signaling pathway - fly
ame-miR-375-3p	XM_026444422.1	724292	LOC724292	LG12	disks large 1 tumor suppressor protein	protein-coding	Hippo signaling pathway - fly
ame-miR-375-3p	XM_026444423.1	724292	LOC724292	LG12	disks large 1 tumor suppressor protein	protein-coding	Hippo signaling pathway - fly
ame-miR-375-3p	XM_026444425.1	724292	LOC724292	LG12	disks large 1 tumor suppressor protein	protein-coding	Hippo signaling pathway - fly
ame-miR-375-3p	XM_026444426.1	724292	LOC724292	LG12	disks large 1 tumor suppressor protein	protein-coding	Hippo signaling pathway - fly
ame-miR-375-3p	NM_001011629.1	408521	Mblk-1	LG15	transcription factor mblk-1-like	protein-coding	Apoptosis - fly
ame-miR-375-3p	XM_006563323.3	408521	Mblk-1	LG15	transcription factor mblk-1-like	protein-coding	Apoptosis - fly
ame-miR-375-3p	XM_016916453.2	408521	Mblk-1	LG15	transcription factor mblk-1-like	protein-coding	Apoptosis - fly
ame-miR-375-3p	XM_016916455.2	408521	Mblk-1	LG15	transcription factor mblk-1-like	protein-coding	Apoptosis - fly
ame-miR-375-3p	XM_006567774.3	408844	LOC408844	LG5	dual specificity protein phosphatase 10	protein-coding	Apoptosis - fly
ame-miR-375-3p	XM_016912122.2	408844	LOC408844	LG5	dual specificity protein phosphatase 10	protein-coding	Apoptosis - fly
miR-281-x	XM_006560840.3	724704	LOC724704	LG7	cytoplasmic polyadenylation element-binding protein 2	protein-coding	Dorso-ventral axis formation
miR-281-x	XM_016912999.2	724704	LOC724704	LG7	cytoplasmic polyadenylation element-binding protein 2	protein-coding	Dorso-ventral axis formation
miR-281-x	XM_006567988.3	413289	LOC413289	LG3	neurogenic locus Notch protein	protein-coding	Notch signaling pathway; Dorso-ventral axis formation
miR-281-x	XM_026439100.1	409780	LOC409780	LG1	CUGBP Elav-like family member 2	protein-coding	Dorso-ventral axis formation
miR-281-x	XM_026439104.1	409780	LOC409780	LG1	CUGBP Elav-like family member 2	protein-coding	Dorso-ventral axis formation
miR-281-x	XM_026439112.1	409780	LOC409780	LG1	CUGBP Elav-like family member 2	protein-coding	Dorso-ventral axis formation
miR-281-x	XM_026439114.1	409780	LOC409780	LG1	CUGBP Elav-like family member 2	protein-coding	Dorso-ventral axis formation
miR-281-x	XM_026439115.1	409780	LOC409780	LG1	CUGBP Elav-like family member 2	protein-coding	Dorso-ventral axis formation
miR-281-x	XM_026439119.1	409780	LOC409780	LG1	CUGBP Elav-like family member 2	protein-coding	Dorso-ventral axis formation
miR-281-x	XM_026439121.1	409780	LOC409780	LG1	CUGBP Elav-like family member 2	protein-coding	Dorso-ventral axis formation
miR-281-x	XM_026439125.1	409780	LOC409780	LG1	CUGBP Elav-like family member 2	protein-coding	Dorso-ventral axis formation
miR-281-x	XM_026439126.1	409780	LOC409780	LG1	CUGBP Elav-like family member 2	protein-coding	Dorso-ventral axis formation
miR-281-x	XM_026439128.1	409780	LOC409780	LG1	CUGBP Elav-like family member 2	protein-coding	Dorso-ventral axis formation
miR-281-x	XM_026439129.1	409780	LOC409780	LG1	CUGBP Elav-like family member 2	protein-coding	Dorso-ventral axis formation
miR-281-x	XM_026439134.1	409780	LOC409780	LG1	CUGBP Elav-like family member 2	protein-coding	Dorso-ventral axis formation
miR-281-x	XM_026439136.1	409780	LOC409780	LG1	CUGBP Elav-like family member 2	protein-coding	Dorso-ventral axis formation
miR-281-x	XM_026439138.1	409780	LOC409780	LG1	CUGBP Elav-like family member 2	protein-coding	Dorso-ventral axis formation
miR-281-x	XM_026439141.1	409780	LOC409780	LG1	CUGBP Elav-like family member 2	protein-coding	Dorso-ventral axis formation
miR-281-x	XM_026439144.1	409780	LOC409780	LG1	CUGBP Elav-like family member 2	protein-coding	Dorso-ventral axis formation
miR-281-x	XM_026439148.1	409780	LOC409780	LG1	CUGBP Elav-like family member 2	protein-coding	Dorso-ventral axis formation
miR-281-x	XM_026439155.1	409780	LOC409780	LG1	CUGBP Elav-like family member 2	protein-coding	Dorso-ventral axis formation
miR-281-x	XM_026439159.1	409780	LOC409780	LG1	CUGBP Elav-like family member 2	protein-coding	Dorso-ventral axis formation
miR-281-x	XM_026439162.1	409780	LOC409780	LG1	CUGBP Elav-like family member 2	protein-coding	Dorso-ventral axis formation
miR-281-x	XM_026439163.1	409780	LOC409780	LG1	CUGBP Elav-like family member 2	protein-coding	Dorso-ventral axis formation
miR-281-x	XM_026439170.1	409780	LOC409780	LG1	CUGBP Elav-like family member 2	protein-coding	Dorso-ventral axis formation
miR-281-x	XM_026439173.1	409780	LOC409780	LG1	CUGBP Elav-like family member 2	protein-coding	Dorso-ventral axis formation
miR-281-x	XM_026439177.1	409780	LOC409780	LG1	CUGBP Elav-like family member 2	protein-coding	Dorso-ventral axis formation
miR-281-x	XM_026439182.1	409780	LOC409780	LG1	CUGBP Elav-like family member 2	protein-coding	Dorso-ventral axis formation
miR-281-x	XM_026439190.1	409780	LOC409780	LG1	CUGBP Elav-like family member 2	protein-coding	Dorso-ventral axis formation
miR-281-x	XM_026439193.1	409780	LOC409780	LG1	CUGBP Elav-like family member 2	protein-coding	Dorso-ventral axis formation
miR-281-x	XM_016914905.2	100576392	LOC100576392	LG11	transcriptional regulator Myc-B	protein-coding	Hippo signaling pathway -fly
miR-281-x	XM_016914906.2	100576392	LOC100576392	LG11	transcriptional regulator Myc-B	protein-coding	Hippo signaling pathway -fly
miR-281-x	XM_006562523.3	408616	LOC408616	LG1	transcriptional enhancer factor TEF-1	protein-coding	Hippo signaling pathway - fly
miR-281-x	XM_006562524.3	408616	LOC408616	LG1	transcriptional enhancer factor TEF-1	protein-coding	Hippo signaling pathway - fly
miR-281-x	XM_006562525.3	408616	LOC408616	LG1	transcriptional enhancer factor TEF-1	protein-coding	Hippo signaling pathway - fly
miR-281-x	XM_006562526.3	408616	LOC408616	LG1	transcriptional enhancer factor TEF-1	protein-coding	Hippo signaling pathway - fly
miR-281-x	XM_006562527.3	408616	LOC408616	LG1	transcriptional enhancer factor TEF-1	protein-coding	Hippo signaling pathway - fly
miR-281-x	XM_006562529.3	408616	LOC408616	LG1	transcriptional enhancer factor TEF-1	protein-coding	Hippo signaling pathway - fly
miR-281-x	XM_016913819.2	408616	LOC408616	LG1	transcriptional enhancer factor TEF-1	protein-coding	Hippo signaling pathway - fly
miR-281-x	XM_016913824.2	408616	LOC408616	LG1	transcriptional enhancer factor TEF-1	protein-coding	Hippo signaling pathway - fly
miR-281-x	XM_016913826.2	408616	LOC408616	LG1	transcriptional enhancer factor TEF-1	protein-coding	Hippo signaling pathway - fly
miR-281-x	XM_026446053.1	408616	LOC408616	LG1	transcriptional enhancer factor TEF-1	protein-coding	Hippo signaling pathway - fly
miR-281-x	XM_026446054.1	408616	LOC408616	LG1	transcriptional enhancer factor TEF-1	protein-coding	Hippo signaling pathway - fly
miR-281-x	XM_026446055.1	408616	LOC408616	LG1	transcriptional enhancer factor TEF-1	protein-coding	Hippo signaling pathway - fly
miR-281-x	XM_392157.6	408616	LOC408616	LG1	transcriptional enhancer factor TEF-1	protein-coding	Hippo signaling pathway - fly
miR-281-x	NM_001011629.1	408521	Mblk-1	LG15	transcription factor mblk-1-like	protein-coding	Apoptosis - fly
miR-281-x	XM_006563323.3	408521	Mblk-1	LG15	transcription factor mblk-1-like	protein-coding	Apoptosis - fly
miR-281-x	XM_016916453.2	408521	Mblk-1	LG15	transcription factor mblk-1-like	protein-coding	Apoptosis - fly
miR-281-x	XM_016916455.2	408521	Mblk-1	LG15	transcription factor mblk-1-like	protein-coding	Apoptosis - fly
miR-281-x	NM_001177490.1	408270	CytC	LG10	mitochondrial cytochrome C	protein-coding	Sulfur metabolism; Metabolic pathways
miR-281-x	XM_026442182.1	409631	LOC409631	LG8	transient-receptor-potential-like protein	protein-coding	Phototransduction - fly
