# Supplementary material for: Fluvalinate-Induced Changes in MicroRNA Expression Profile of Apis mellifera ligustica Brain Tissue
Source: Front Genet. 2022 Apr 12;13:855987. doi: 10.3389/fgene.2022.855987 (PMC9039055; doi:10.3389/fgene.2022.855987)
Supplement: Supplementary file 5 [file Table4.XLSX]

## Sheet: Sheet1
miRNA id	miRNA length	miRNA seq	total count	CK-1_count	CK-2_count	CK-3_count	X1D10-1_count	X1D10-2_count	X1D10-3_count	X1D20-1_count	X1D20-2_count	X1D20-3_count	X1D30-1_count	X1D30-2_count	X1D30-3_count	CK-1_TPM	CK-2_TPM	CK-3_TPM	X1D10-1_TPM	X1D10-2_TPM	X1D10-3_TPM	X1D20-1_TPM	X1D20-2_TPM	X1D20-3_TPM	X1D30-1_TPM	X1D30-2_TPM	X1D30-3_TPM
ame-miR-3477-5p	23	TAATCTCATGCGGTAACTGTGAG	557294	8318	12110	12538	18640	31621	20096	9241	14484	12643	11794	24180	13257	904.618	807.798	829.396	1195.35	2236.91	1845.53	806.57	896.387	1161.15	756.963	1556.36	765.929
ame-miR-375-3p	22	TTTGTTCGTTCGGCTCGAGTTA	305629	3231	3847	2381	6062	17424	11679	3212	7377	7850	2204	11116	3449	351.385	256.614	157.505	388.745	1232.6	1072.55	280.349	456.548	720.954	141.457	715.486	199.268
ame-miR-281-3p	23	TGTCATGGAGTTGCTCTCTTTGT	20858	197	281	224	514	1364	711	298	328	425	319	713	295	21.4246	18.7441	14.8177	32.9619	96.4912	65.2952	26.0099	20.2993	39.0326	20.4741	45.8925	17.0438
ame-miR-316-5p	23	TGTCTTTTTCCGCTTTGCTGCCG	6469	311	317	340	245	454	293	120	139	66	175	209	161	33.8226	21.1455	22.4912	15.7114	32.1166	26.9079	10.4738	8.6024	6.0615	11.2319	13.4524	9.3019
miR-281-x	22	AAGAGAGCTATCCATCGACAGT	194871	2564	2965	2762	8251	8614	7773	2936	3632	3167	2662	9624	3202	278.846	197.78	182.708	529.122	609.366	713.839	256.259	224.778	290.861	170.852	619.453	184.997
miR-1-y	24	TGGAATGTAAAGAAGTATGGAGAA	23707	740	849	1058	1389	738	681	397	622	319	728	511	1245	80.4782	56.6326	69.9873	89.0741	52.2071	62.5401	34.6508	38.4944	29.2974	46.7245	32.8907	71.9305
miR-3477-x	24	TGATCTCATGCGGTAACTGTGAGA	8891	95	105	113	212	802	162	111	111	77	108	201	87	10.3317	7.004	7.475	13.5952	56.7346	14.8774	9.6883	6.8696	7.0718	6.9317	12.9374	5.0265
miR-375-y	24	TTTGTTCGTTCGGCTCGAGTTAAA	3076	25	23	12	83	192	96	35	69	58	32	86	63	2.7189	1.5342	0.7938	5.3226	13.5823	8.8162	3.0549	4.2703	5.3268	2.0538	5.5354	3.6399
bantam-x	22	CTGGTTTTCACAATGATTTGAC	1193	36	63	52	57	43	29	18	27	12	24	34	46	3.9152	4.2024	3.4398	3.6553	3.0419	2.6632	1.5711	1.671	1.1021	1.5404	2.1884	2.6577
miR-315-x	24	TTTTGATTGTTGCTCAGAAAGCCA	930	21	70	36	38	31	17	14	23	9	24	25	15	2.2838	4.6694	2.3814	2.4369	2.193	1.5612	1.2219	1.4234	0.8266	1.5404	1.6091	0.8666
miR-9-x	25	TCTTTGGTTATCTAGCTGTATGAAA	610	15	44	39	29	44	16	6	12	12	26	25	15	1.6313	2.935	2.5799	1.8597	3.1126	1.4694	0.5237	0.7427	1.1021	1.6687	1.6091	0.8666
miR-750-y	24	CCAGATCTAACTCTTCCAGCTCAT	101	8	3	6	2	0	6	0	0	0	2	4	2	0.87	0.2001	0.3969	0.1283	0.01	0.551	0.01	0.01	0.01	0.1284	0.2575	0.1156
miR-11987-x	19	AGAGGAAACTCTGGTGGAG	73	0	0	0	0	0	16	2	0	0	8	9	8	0.01	0.01	0.01	0.01	0.01	1.4694	0.1746	0.01	0.01	0.5135	0.5793	0.4622
novel-m0184-5p	24	ACGCCTGAAATTTGCTTTTTACCT	1569	55	98	65	121	70	24	24	44	15	48	59	34	5.9815	6.5371	4.2998	7.7595	4.9519	2.2041	2.0948	2.7231	1.3776	3.0807	3.7976	1.9644
novel-m0194-5p	22	TGTCGTGACACTCGTGGCGGTC	120	0	8	2	2	0	5	0	0	0	11	9	8	0.01	0.5336	0.1323	0.1283	0.01	0.4592	0.01	0.01	0.01	0.706	0.5793	0.4622
