# Supplementary material for: Fluvalinate-Induced Changes in MicroRNA Expression Profile of Apis mellifera ligustica Brain Tissue
Source: Front Genet. 2022 Apr 12;13:855987. doi: 10.3389/fgene.2022.855987 (PMC9039055; doi:10.3389/fgene.2022.855987)
Supplement: Supplementary file 6 [file Table1.XLSX]

## Sheet: Sheet1
miRNA	miRNA sequence	Primer sequence (5′ to 3′)	Tm (℃)
ame-miR-281-3p	UGUCAUGGAGUUGCUCUCUUUGU	TGTCATGGAGTTGCTCTCTTT	60
ame-miR-375-3p	UUUGUUCGUUCGGCUCGAGUUA	TTTGTTCGTTCGGCTCGAGTTA	64
miR-281-x	AAGAGAGCUAUCCAUCGACAGU	AAGAGAGCTATCCATCGACAGT	64
ame-miR-316-5p	UGUCUUUUUCCGCUUUGCUGCCG	TCTTTTTCCGCTTTGCTGCCG	64
bantam-x	CUGGUUUUCACAAUGAUUUGAC	GGGCTGGTTTTCACAATGATTT	62
miR-1-y	UGGAAUGUAAAGAAGUAUGGAGAA	TGGAATGTAAAGAAGTATGGAG	60
miR-315-x	UUUUGAUUGUUGCUCAGAAAGCCA	TGATTGTTGCTCAGAAAGCCA	60
miR-750-y	CCAGAUCUAACUCUUCCAGCUCAU	GATCTAACTCTTCCAGCTCAT	60
miR-11987-x	AGAGGAAACUCUGGUGGAG	GAGGAAACTCTGGTGGAGAAA	62
ame-miR-3477-5p	UAAUCUCAUGCGGUAACUGUGAG	TAATCTCATGCGGTAACTGTG	60
U5 snRNA	NA	F: CTCTGGTTTCCCTTCAAATC	60
	NA	R: ATCAATTGTTCCCCTCCACG	60
18S rRNA	NA	F: CGCATCTTTCAAATGTCTGC	60
	NA	R: TAGGCGCAGAACCTACCATC	60
